# Supplementary material for: The Mitochondrial Genome of Eleusine indica and Characterization of Gene Content within Poaceae
Source: Genome Biol Evol. 2019 Oct 23;12(1):3684–97. doi: 10.1093/gbe/evz229 (PMC7145533; doi:10.1093/gbe/evz229)
Supplement: evz229_Supplementary_Data [file evz229_supplementary_data.zip]

Archive with 3 entries (3 files):
- SupMat1-2.pdf
- Supplementary_Tables.pdf
- sup_figures_1-5_GBE_rev.pdf
